# Supplementary material for: Causal relationship between air pollution and infections: a two-sample Mendelian randomization study
Source: Front Public Health. 2024 Aug 1;12:1409640. doi: 10.3389/fpubh.2024.1409640 (PMC11324489; doi:10.3389/fpubh.2024.1409640)
Supplement: Supplementary file 1 [file Table_1.XLSX]

## Sheet: Table 1
Table 1. Detailes of the Genome-Wide Association Studies included in this Mendelian randomization analysis
Exposures/Outcomes		Consortium	Ethnicity	Participants	No. of SNPs	Sex
Air pollution	Particulate matter (PM) 2.5 um	UK Biobank	European	423796	9851867	Males and Females
	Particulate matter (PM) 2.5-10 um	UK Biobank	European	423796	9851867	Males and Females
	Particulate matter (PM) 10 um	UK Biobank	European	455314	9851867	Males and Females
	Nitrogen dioxide	UK Biobank	European	456380	9851867	Males and Females
	Nitrogen oxides	UK Biobank	European	456380	9851867	Males and Females
Infections	Intestinal infections	FinnGen Biobank	European	200006	16380395	Males and Females
	Acute upper respiratory infections	FinnGen Biobank	European	218792	16380466	Males and Females
	Bacterial pneumonia	FinnGen Biobank	European	215268	16380460	Males and Females
	Corona Virus Disease 2019	COVID-19 Host Genetics Initiative	European	1887658	8107040	Males and Females

## Sheet: Table 2
Table 2. The F statistic, heterogeneity and horizontal pleiotropy test between the exposures and outcomes of this MR
Exposures and outcomes	PM2.5	PM2.5-10	PM10	Nitrogen oxides	Nitrogen dioxide
Corona Virus Disease 2019	●●●	●●●	●●●	●●●	●●●
Bacterial pneumonia	●●●	●●●	●●●	●●●	●●●
Acute upper respiratory infections	●●●	●●●	●●●	●●●	●●●
Intestinal infections	●○●	●●●	●●●	●○●	●○●

## Sheet: Table 3
Table 3. The association between air pollution and Infections
Exposure	Outcome		MR
		nSNP	Methods	Beta	OR (95%CI)	P-value
PM2.5	COVID-19	6	IVW(re)	1.273	3.572(1.211,5.213)	0.021
		6	IVW(fe)	1.273	3.573(1.218,5.288)	0.021
		6	MR-PRESSO	0.986	2.680(1.132,6.350)	0.037
		6	Weighted median	1.302	3.677(0.954,6.597)	0.058
		6	MR-Egger	0.432	2.706(0.701,4.622)	0.186
PM2.5-10	COVID-19	21	IVW(re)	1.078	2.939(1.350,6.398)	0.007
		21	IVW(fe)	1.078	2.940(1.385,6.239)	0.005
		21	MR-PRESSO	1.078	2.938(1.350,6.399)	0.013
		21	Weighted median	0.819	2.269(0.697,7.387)	0.173
		21	MR-Egger	0.804	2.233(0.456,5.776)	0.333
Nitrogen oxides	COVID-19	7	IVW(re)	0.641	1.898(1.464,2.311)	0.011
		7	IVW(fe)	0.641	1.898(1.318,2.472)	0.01
		7	MR-Egger	0.851	2.342(0.739,2.673)	0.339
		7	MR-PRESSO	0.641	1.898(1.034,3.485)	0.002
		7	Weighted median	0.702	2.342(1.175,3.502)	0.036
PM2.5	Bacterial pneumonia	6	IVW(re)	0.542	1.720(1.008,2.937)	0.046
		6	IVW(fe)	0.542	1.720(1.007,2.937)	0.047
		6	MR-Egger	0.329	1.389(0.693,2.781)	0.406
		6	MR-PRESSO	0.49	1.632(1.010,2.237)	0.039
		6	Weighted median	0.455	1.576(0.867,2.863)	0.136
PM2.5-10	Bacterial pneumonia	21	IVW(re)	0.642	1.899(1.228,2.938)	0.004
		21	IVW(fe)	0.561	1.752(1.111,2.767)	0.016
		21	MR-Egger	0.396	1.486(0.775,2.849)	0.248
		20	MR-PRESSO	0.543	1.721(1.042,0.843)	0.027
		21	Weighted median	0.466	1.594(0.824,3.084)	0.166
PM10	Bacterial pneumonia	17	IVW(re)	0.741	1.097(1.045,2.147)	0.037
		17	IVW(fe)	0.741	2.097(1.045,4.208)	0.037
		17	MR-Egger	0.258	1.295(0.242,6.930)	0.767
		17	MR-PRESSO	0.387	1.473(0.694,3.125)	0.327
		17	Weighted median	0.403	1.450(0.581,3.854)	0.404
Nitrogen oxides	Bacterial pneumonia	7	IVW(re)	1.362	3.907(2.224,5.611)	0.023
		7	IVW(fe)	1.362	3.907(1.209,5.987)	0.023
		7	MR-Egger	-2.61	0.073(0.000,1.126)	0.491
		7	MR-PRESSO	1.362	3.904(3.540,4.306)	0.048
		7	Weighted median	1.441	4.225(1.156,7.326)	0.012
Nitrogen dioxide	Acute upper respiratory infections	5	IVW(re)	0.912	2.486(1.149,5.378)	0.021
		5	IVW(fe)	0.912	2.482(1.149,5.378)	0.021
		5	MR-Egger	0.502	1.652(0.390,6.990)	0.245
		5	MR-PRESSO	0.112	1.105(0.595,2.053)	0.044
		5	Weighted median	0.931	2.537(0.933,6.894)	0.068
SNP, single nucleotide polymorphism; MR, Mendelian randomization; PM, particulate matter; COVID-19, Corona Virus Disease 2019; IVW, inverse variance weighted; fe, fixed effect; re, random effect; MR-PRESSO, MR pleiotropy residual sum and outlier test; OR, odds ratio; CI, confidence interval.

## Sheet: ST1
Supplementary table 1. Harmonized dataset of Mendelian randomization for the effect of Air pollution on Infections
Exposures	Outcome	SNP	effect_allele.exposure	other_allele.exposure	effect_allele.outcome	other_allele.outcome	beta.exposure	beta.outcome	chr	pos	se.outcome	pval.outcome	se.exposure	pval.exposure	mr_keep
PM 2.5	Corona Virus Disease 2019	rs114708313	T	A	T	A	0.024558	0.028691	6	31329004	0.035414	0.4179	0.00447797	4.2e-08	TRUE
		rs12203592	T	C	T	C	0.0216661	0.033032	6	396321	0.029479	0.2625	0.00259111	6.2e-17	TRUE
		rs1537371	A	C	A	C	0.0123705	1.13e-05	9	22099568	0.018395	0.9995	0.00214859	8.5e-09	TRUE
		rs6749467	A	G	A	G	-0.0123919	-0.023282	2	343517	0.022063	0.2913	0.00218282	1.4e-08	TRUE
		rs72642437	T	C	T	C	0.113396	0.14225	18	45920421	0.10768	0.1865	0.019135	3.1e-09	TRUE
		rs77255816	T	C	T	C	0.0313937	0.065852	6	20833602	0.05037	0.1911	0.00572778	4.2e-08	TRUE
PM 2.5-10	Corona Virus Disease 2019	rs10152521	C	T	C	T	0.114394	0.050129	15	40386911	0.10184	0.6226	0.0234312	1e-06	TRUE
		rs111308789	A	T	A	T	-0.0219385	-0.031834	7	13421408	0.041675	0.445	0.00472875	3.5e-06	TRUE
		rs1157546	C	T	C	T	-0.0246035	-0.033782	8	18777006	0.039106	0.3877	0.00490067	5.2e-07	TRUE
		rs11621531	A	G	A	G	-0.0231281	-0.063306	14	103577789	0.044415	0.1541	0.00448732	2.5e-07	TRUE
		rs116259145	A	C	A	C	0.0301641	0.10843	5	3279667	0.056027	0.0529395	0.00618506	1.1e-06	TRUE
		rs116816317	A	G	A	G	0.0376491	-0.018637	4	133858337	0.065408	0.7757	0.00796504	2.3e-06	TRUE
		rs117389221	C	T	C	T	-0.0402216	-0.034853	9	133798921	0.082792	0.6738	0.00850122	2.2e-06	TRUE
		rs12462492	T	G	T	G	-0.0123914	0.042607	19	22710669	0.023294	0.0673907	0.00249623	6.9e-07	TRUE
		rs13125748	A	C	A	C	0.0114526	-0.010176	4	178069165	0.023549	0.665701	0.0025016	4.7e-06	TRUE
		rs138141967	T	G	T	G	-0.0429378	-0.17639	4	110987693	0.085324	0.0387097	0.00915495	2.7e-06	TRUE
		rs1706918	A	G	A	G	0.018349	0.016589	7	105272307	0.034287	0.6285	0.00367669	6e-07	TRUE
		rs17675316	G	A	G	A	0.0369053	-0.05174	7	35316123	0.073727	0.4828	0.00788044	2.8e-06	TRUE
		rs57048268	C	A	C	A	-0.0110199	-0.033855	7	151623218	0.023294	0.1461	0.00236534	3.2e-06	TRUE
		rs605027	T	C	T	C	-0.0113937	-0.043621	12	72900322	0.023383	0.0621098	0.00245355	3.4e-06	TRUE
		rs62079137	C	T	C	T	-0.0173504	0.015656	17	76358269	0.033879	0.644	0.00374272	3.6e-06	TRUE
		rs71323440	T	C	T	C	0.0162929	0.020777	3	116072052	0.028067	0.4591	0.00340779	1.7e-06	TRUE
		rs76170056	A	C	A	C	0.0165077	0.055286	1	3592598	0.033454	0.0984102	0.003462	1.9e-06	TRUE
		rs8006373	A	T	A	T	-0.0175837	-0.0026746	14	57123141	0.030244	0.9295	0.00377824	3.3e-06	TRUE
		rs8051340	G	C	G	C	0.0160734	0.045429	16	11041413	0.029964	0.1295	0.00332586	1.3e-06	TRUE
		rs9497937	A	C	A	C	-0.0127713	-0.0080377	6	148423453	0.02489	0.7467	0.00257727	7.2e-07	TRUE
		rs9997134	C	T	C	T	-0.010473	-0.028626	4	3468969	0.022598	0.2052	0.002255	3.4e-06	TRUE
PM 10	Corona Virus Disease 2019	rs10498638	C	T	C	T	0.0140135	0.00085607	14	93934435	0.028503	0.976	0.00253691	3.3e-08	TRUE
		rs114789974	A	C	A	C	-0.0552064	-0.026466	2	19498078	0.10694	0.8045	0.00963471	1e-08	TRUE
		rs13084230	T	C	T	C	-0.013562	-0.021493	3	164348898	0.022859	0.3471	0.00245992	3.5e-08	TRUE
		rs140295641	A	T	A	T	-0.0351352	-0.015713	7	145875282	0.072029	0.8273	0.00617205	1.3e-08	TRUE
		rs142169179	A	G	A	G	0.040185	-0.2128	5	120443527	0.081954	0.00941391	0.0073403	4.4e-08	TRUE
		rs147895162	C	T	C	T	-0.0447597	-0.027492	11	83717507	0.090479	0.7612	0.00810727	3.4e-08	TRUE
		rs2004679	C	T	C	T	0.0119145	-0.019834	8	10135193	0.021978	0.3668	0.00213821	2.5e-08	TRUE
		rs2248162	C	T	C	T	0.0118186	-0.034859	6	29915061	0.021348	0.1025	0.00204712	7.8e-09	TRUE
		rs4788565	A	G	A	G	-0.0219191	-0.029109	16	71892471	0.0392	0.4577	0.00399449	4.1e-08	TRUE
		rs4833095	C	T	C	T	0.0251105	0.03858	4	38799710	0.022022	0.0797903	0.00240554	1.7e-25	TRUE
		rs56084453	G	A	G	A	0.014935	0.008252	3	44762830	0.022365	0.7121	0.00241164	5.9e-10	TRUE
		rs60304336	T	G	T	G	0.0279318	-0.074766	19	22794150	0.044651	0.0940394	0.00502954	2.8e-08	TRUE
		rs61620752	G	T	G	T	0.0160687	-0.042568	8	127488751	0.029086	0.1433	0.00276719	6.4e-09	TRUE
		rs61875074	C	A	C	A	0.0222662	-0.02032	10	122622906	0.037956	0.5924	0.00384125	6.8e-09	TRUE
		rs62370429	C	T	C	T	-0.0261606	0.0013044	5	101484521	0.048237	0.9784	0.0043481	1.8e-09	TRUE
		rs6793835	A	G	A	G	-0.0129858	-0.0029567	3	135819934	0.024564	0.9042	0.00223823	6.6e-09	TRUE
		rs7200852	A	C	A	C	-0.0244283	-0.079601	16	86157310	0.042923	0.0636693	0.00445039	4e-08	TRUE
		rs74247887	T	C	T	C	0.037132	-0.0011823	15	26213103	0.055945	0.9831	0.00588066	2.7e-10	TRUE
		rs74805019	C	G	C	G	-0.0307133	-0.00080589	15	53081859	0.062096	0.9896	0.00548224	2.1e-08	TRUE
		rs9640029	T	C	T	C	-0.0138024	0.010126	7	6685123	0.021251	0.6337	0.00197383	2.7e-12	TRUE
Nitrogen oxides	Corona Virus Disease 2019	rs1217106	G	A	G	A	0.0145574	0.0071667	8	64567670	0.025403	0.7779	0.00251872	7.5e-09	TRUE
		rs12203592	T	C	T	C	0.01937	0.033032	6	396321	0.029479	0.2625	0.00245674	3.2e-15	TRUE
		rs1318845	C	T	C	T	-0.0141726	-0.0079668	4	153001662	0.027312	0.770501	0.00259612	4.8e-08	TRUE
		rs6749467	A	G	A	G	-0.0116612	-0.023282	2	343517	0.022063	0.2913	0.00209584	2.6e-08	TRUE
		rs72808024	C	A	C	A	-0.0170289	-0.047993	5	164479164	0.027473	0.0806492	0.00290612	4.6e-09	TRUE
		rs7514956	C	A	C	A	-0.0146107	-0.019734	1	74019696	0.023906	0.4091	0.00265248	3.6e-08	TRUE
		rs77255816	T	C	T	C	0.0299054	0.065852	6	20833602	0.05037	0.1911	0.00547093	4.6e-08	TRUE
Nitrogen dioxide	Corona Virus Disease 2019	rs10983735	A	G	A	G	0.0163113	0.008781	9	120416066	0.02488	0.724101	0.00280286	5.9e-09	TRUE
		rs12203592	T	C	T	C	0.0159413	0.033032	6	396321	0.029479	0.2625	0.002408	3.6e-11	TRUE
		rs34623735	T	C	T	C	0.0127201	-0.0044951	10	129281256	0.022364	0.8407	0.00215704	3.7e-09	TRUE
		rs7225402	C	T	C	T	-0.0248919	0.00027938	17	63379906	0.038464	0.9942	0.0043153	8e-09	TRUE
PM 2.5	Bacterial pneumonia	rs114708313	T	A	T	A	0.024558	0.0592	6	31329004	0.0302	0.0496604	0.00447797	4.2e-08	TRUE
		rs12203592	T	C	T	C	0.0216661	0.0034	6	396321	0.0496	0.9459	0.00259111	6.2e-17	TRUE
		rs1372504	A	G	A	G	0.0122914	-0.0033	5	103749428	0.0173	0.8493	0.00221931	3.1e-08	TRUE
		rs6749467	A	G	A	G	-0.0123919	-0.0286	2	343517	0.0167	0.0871706	0.00218282	1.4e-08	TRUE
		rs72642437	T	C	T	C	0.113396	0.0465	18	45920421	0.0336	0.1657	0.019135	3.1e-09	TRUE
		rs77255816	T	C	T	C	0.0313937	-0.0353	6	20833602	0.087	0.685001	0.00572778	4.2e-08	TRUE
PM 2.5-10	Bacterial pneumonia	rs10152521	C	T	C	T	0.114394	0.0588	15	40386911	0.0349	0.0917508	0.0234312	1e-06	TRUE
		rs111308789	A	T	A	T	-0.0219385	0.0361	7	13421408	0.0367	0.3253	0.00472875	3.5e-06	TRUE
		rs1157546	C	T	C	T	-0.0246035	-0.0394	8	18777006	0.0419	0.3474	0.00490067	5.2e-07	TRUE
		rs11621531	A	G	A	G	-0.0231281	0.0247	14	103577789	0.0416	0.5532	0.00448732	2.5e-07	TRUE
		rs116259145	A	C	A	C	0.0301641	0.1183	5	3279667	0.0459	0.01	0.00618506	1.1e-06	TRUE
		rs116816317	A	G	A	G	0.0376491	0.0328	4	133858337	0.0829	0.6924	0.00796504	2.3e-06	TRUE
		rs117125329	G	C	G	C	0.0551672	0.02	19	53268990	0.0883	0.8205	0.0119924	4.2e-06	TRUE
		rs117389221	C	T	C	T	-0.0402216	-0.1156	9	133798921	0.0634	0.0680299	0.00850122	2.2e-06	TRUE
		rs118101191	T	G	T	G	0.0597911	0.1952	7	111672596	0.1483	0.1882	0.0110633	6.5e-08	TRUE
		rs12462492	T	G	T	G	-0.0123914	-0.0139	19	22710669	0.0176	0.4295	0.00249623	6.9e-07	TRUE
		rs13125748	T	G	T	G	-0.0429378	-0.0046	4	178069165	0.0189	0.809	0.00915495	2.7e-06	TRUE
		rs13125748	A	C	A	C	0.0114526	-0.0046	4	178069165	0.0189	0.809	0.0025016	4.7e-06	TRUE
		rs1706918	A	G	A	G	0.018349	-0.0038	7	105272307	0.0305	0.8996	0.00367669	6e-07	TRUE
		rs57048268	C	A	C	A	-0.0110199	-0.0232	7	151623218	0.0201	0.2484	0.00236534	3.2e-06	TRUE
		rs605027	T	C	T	C	-0.0113937	-0.0086	12	72900322	0.018	0.632799	0.00245355	3.4e-06	TRUE
		rs62079137	C	T	C	T	-0.0173504	0.0184	17	76358269	0.0305	0.5455	0.00374272	3.6e-06	TRUE
		rs71323440	T	C	T	C	0.0162929	0.0725	3	116072052	0.0309	0.01883	0.00340779	1.7e-06	TRUE
		rs76170056	A	C	A	C	0.0165077	0.0374	1	3592598	0.0307	0.2226	0.003462	1.9e-06	TRUE
		rs78060907	A	C	A	C	-0.0380539	-0.0355	5	37945741	0.0832	0.669599	0.00769756	7.7e-07	TRUE
		rs8006373	A	T	A	T	-0.0175837	-0.0276	14	57123141	0.0242	0.2542	0.00377824	3.3e-06	TRUE
		rs8051340	G	C	G	C	0.0160734	0.0471	16	11041413	0.0256	0.0660298	0.00332586	1.3e-06	TRUE
PM 10	Bacterial pneumonia	rs10498638	C	T	C	T	0.0140135	-0.0175	14	93934435	0.0215	0.4171	0.00253691	3.3e-08	TRUE
		rs114789974	A	C	A	C	-0.0552064	0.023	2	19498078	0.0635	0.717799	0.00963471	1e-08	TRUE
		rs13084230	T	C	T	C	-0.013562	-0.0019	3	164348898	0.0182	0.9149	0.00245992	3.5e-08	TRUE
		rs13122455	T	C	T	C	-0.0140039	-0.0124	4	152891564	0.0199	0.5343	0.0024643	1.3e-08	TRUE
		rs140295641	A	T	A	T	-0.0351352	0.0364	7	145875282	0.1031	0.724399	0.00617205	1.3e-08	TRUE
		rs142169179	A	G	A	G	0.040185	0.0183	5	120443527	0.0746	0.8064	0.0073403	4.4e-08	TRUE
		rs147895162	C	T	C	T	-0.0447597	-0.1202	11	83717507	0.0603	0.0463298	0.00810727	3.4e-08	TRUE
		rs2004679	C	T	C	T	0.0119145	0.0364	8	10135193	0.0228	0.1111	0.00213821	2.5e-08	TRUE
		rs2248162	C	T	C	T	0.0118186	0.0423	6	29915061	0.0178	0.0179102	0.00204712	7.8e-09	TRUE
		rs4788565	A	G	A	G	-0.0219191	-0.0479	16	71892471	0.0258	0.0631306	0.00399449	4.1e-08	TRUE
		rs60304336	T	G	T	G	0.0279318	-0.0383	19	22794150	0.0612	0.5311	0.00502954	2.8e-08	TRUE
		rs61875074	C	A	C	A	0.0222662	0.0066	10	122622906	0.027	0.8054	0.00384125	6.8e-09	TRUE
		rs62370429	C	T	C	T	-0.0261606	-0.0145	5	101484521	0.0352	0.6804	0.0043481	1.8e-09	TRUE
		rs7200852	A	C	A	C	-0.0244283	0.0035	16	86157310	0.0648	0.9569	0.00445039	4e-08	TRUE
		rs74247887	T	C	T	C	0.037132	-0.0161	15	26213103	0.0715	0.8216	0.00588066	2.7e-10	TRUE
		rs74805019	C	G	C	G	-0.0307133	-0.0327	15	53081859	0.0357	0.3603	0.00548224	2.1e-08	TRUE
		rs9640029	T	C	T	C	-0.0138024	0.003	7	6685123	0.0164	0.8539	0.00197383	2.7e-12	TRUE
Nitrogen oxides	Bacterial pneumonia	rs1217106	G	A	G	A	0.0145574	-0.0139	8	64567670	0.021	0.508	0.00251872	7.5e-09	TRUE
		rs12203592	T	C	T	C	0.01937	0.0034	6	396321	0.0496	0.9459	0.00245674	3.2e-15	TRUE
		rs1318845	C	T	C	T	-0.0141726	-0.0301	4	153001662	0.0196	0.1258	0.00259612	4.8e-08	TRUE
		rs6749467	A	G	A	G	-0.0116612	-0.0286	2	343517	0.0167	0.0871706	0.00209584	2.6e-08	TRUE
		rs72808024	C	A	C	A	-0.0170289	-0.0263	5	164479164	0.024	0.273	0.00290612	4.6e-09	TRUE
		rs7514956	C	A	C	A	-0.0146107	-0.0358	1	74019696	0.0201	0.0743601	0.00265248	3.6e-08	TRUE
		rs77255816	T	C	T	C	0.0299054	-0.0353	6	20833602	0.087	0.685001	0.00547093	4.6e-08	TRUE
Nitrogen dioxide	Bacterial pneumonia	rs10983735	A	G	A	G	0.0163113	0.0196	9	120416066	0.0274	0.4745	0.00280286	5.9e-09	TRUE
		rs12203592	T	C	T	C	0.0159413	0.0034	6	396321	0.0496	0.9459	0.002408	3.6e-11	TRUE
		rs34623735	T	C	T	C	0.0127201	0.0034	10	129281256	0.0186	0.8547	0.00215704	3.7e-09	TRUE
		rs7225402	C	T	C	T	-0.0248919	-0.0104	17	63379906	0.0358	0.772601	0.0043153	8e-09	TRUE
		rs77205736	T	C	T	C	0.0154062	0.0353	8	10153460	0.0243	0.1469	0.00226879	1.1e-11	TRUE
PM 2.5	Acute upper respiratory infections	rs12203592	T	C	T	C	0.0216661	-0.001	6	396321	0.0261	0.9684	0.00259111	6.2e-17	TRUE
		rs1537371	A	C	A	C	0.0123705	0.0004	9	22099568	0.0088	0.9626	0.00214859	8.5e-09	TRUE
		rs6749467	A	G	A	G	-0.0123919	-0.0027	2	343517	0.0089	0.7611	0.00218282	1.4e-08	TRUE
		rs72642437	T	C	T	C	0.113396	-0.0048	18	45920421	0.018	0.790999	0.019135	3.1e-09	TRUE
		rs77255816	T	C	T	C	0.0313937	-0.0283	6	20833602	0.0456	0.5348	0.00572778	4.2e-08	TRUE
PM 2.5-10	Acute upper respiratory infections	rs10152521	C	T	C	T	0.114394	0.0232	15	40386911	0.0186	0.2118	0.0234312	1e-06	TRUE
		rs111308789	A	T	A	T	-0.0219385	0.0023	7	13421408	0.0197	0.9076	0.00472875	3.5e-06	TRUE
		rs1157546	C	T	C	T	-0.0246035	0.0134	8	18777006	0.0223	0.5485	0.00490067	5.2e-07	TRUE
		rs11621531	A	G	A	G	-0.0231281	-0.0187	14	103577789	0.0225	0.4039	0.00448732	2.5e-07	TRUE
		rs116259145	A	C	A	C	0.0301641	-0.0164	5	3279667	0.0247	0.508	0.00618506	1.1e-06	TRUE
		rs116816317	A	G	A	G	0.0376491	0.0533	4	133858337	0.0444	0.2309	0.00796504	2.3e-06	TRUE
		rs117125329	G	C	G	C	0.0551672	0.0402	19	53268990	0.0451	0.3733	0.0119924	4.2e-06	TRUE
		rs117389221	C	T	C	T	-0.0402216	0.0069	9	133798921	0.0341	0.8388	0.00850122	2.2e-06	TRUE
		rs118101191	T	G	T	G	0.0597911	0.0645	7	111672596	0.0779	0.4076	0.0110633	6.5e-08	TRUE
		rs12462492	T	G	T	G	-0.0123914	0.0113	19	22710669	0.0094	0.2309	0.00249623	6.9e-07	TRUE
		rs13125748	T	G	T	G	-0.0429378	0.0071	4	178069165	0.0101	0.4806	0.00915495	2.7e-06	TRUE
		rs13125748	A	C	A	C	0.0114526	0.0071	4	178069165	0.0101	0.4806	0.0025016	4.7e-06	TRUE
		rs1706918	A	G	A	G	0.018349	-0.001	7	105272307	0.0164	0.949	0.00367669	6e-07	TRUE
		rs17675316	G	A	G	A	0.0369053	-0.0207	7	35316123	0.0273	0.4483	0.00788044	2.8e-06	TRUE
		rs57048268	C	A	C	A	-0.0110199	-0.0235	7	151623218	0.0107	0.0286398	0.00236534	3.2e-06	TRUE
		rs605027	T	C	T	C	-0.0113937	-0.008	12	72900322	0.0097	0.4067	0.00245355	3.4e-06	TRUE
		rs62079137	C	T	C	T	-0.0173504	0.0298	17	76358269	0.0161	0.0649995	0.00374272	3.6e-06	TRUE
		rs71323440	T	C	T	C	0.0162929	0.001	3	116072052	0.0164	0.949	0.00340779	1.7e-06	TRUE
		rs76170056	A	C	A	C	0.0165077	0.0118	1	3592598	0.0163	0.4709	0.003462	1.9e-06	TRUE
		rs78060907	A	C	A	C	-0.0380539	0.0421	5	37945741	0.0444	0.3422	0.00769756	7.7e-07	TRUE
		rs8006373	A	T	A	T	-0.0175837	0.0065	14	57123141	0.013	0.617	0.00377824	3.3e-06	TRUE
		rs8051340	G	C	G	C	0.0160734	0.0062	16	11041413	0.0137	0.6538	0.00332586	1.3e-06	TRUE
		rs9497937	A	C	A	C	-0.0127713	0.0122	6	148423453	0.0098	0.2134	0.00257727	7.2e-07	TRUE
PM 10	Acute upper respiratory infections	rs10498638	C	T	C	T	0.0140135	0.0193	14	93934435	0.0115	0.0931494	0.00253691	3.3e-08	TRUE
		rs114789974	A	C	A	C	-0.0552064	-0.0423	2	19498078	0.0345	0.2206	0.00963471	1e-08	TRUE
		rs13084230	T	C	T	C	-0.013562	0.0042	3	164348898	0.0097	0.6663	0.00245992	3.5e-08	TRUE
		rs13122455	T	C	T	C	-0.0140039	-0.0041	4	152891564	0.0106	0.697999	0.0024643	1.3e-08	TRUE
		rs140295641	A	T	A	T	-0.0351352	0.0557	7	145875282	0.0545	0.3065	0.00617205	1.3e-08	TRUE
		rs142169179	A	G	A	G	0.040185	0.0127	5	120443527	0.0398	0.7501	0.0073403	4.4e-08	TRUE
		rs147895162	C	T	C	T	-0.0447597	-0.0083	11	83717507	0.0321	0.7948	0.00810727	3.4e-08	TRUE
		rs182549	T	C	T	C	-0.0124233	0.0199	2	136616754	0.0089	0.0259801	0.00221854	2.1e-08	TRUE
		rs2004679	C	T	C	T	0.0119145	-0.0134	8	10135193	0.0121	0.2671	0.00213821	2.5e-08	TRUE
		rs2248162	C	T	C	T	0.0118186	0.0231	6	29915061	0.0095	0.0147999	0.00204712	7.8e-09	TRUE
		rs4788565	A	G	A	G	-0.0219191	-0.034	16	71892471	0.0137	0.01322	0.00399449	4.1e-08	TRUE
		rs4833095	C	T	C	T	0.0251105	0.0231	4	38799710	0.0131	0.0776998	0.00240554	1.7e-25	TRUE
		rs56084453	G	A	G	A	0.014935	-0.014	3	44762830	0.0105	0.1798	0.00241164	5.9e-10	TRUE
		rs60304336	T	G	T	G	0.0279318	0.0081	19	22794150	0.0323	0.8025	0.00502954	2.8e-08	TRUE
		rs61620752	G	T	G	T	0.0160687	0.0124	8	127488751	0.0115	0.2793	0.00276719	6.4e-09	TRUE
		rs61875074	C	A	C	A	0.0222662	-0.0142	10	122622906	0.0144	0.3242	0.00384125	6.8e-09	TRUE
		rs62370429	C	T	C	T	-0.0261606	-0.0137	5	101484521	0.0188	0.4657	0.0043481	1.8e-09	TRUE
		rs6793835	A	G	A	G	-0.0129858	0.0061	3	135819934	0.0108	0.573099	0.00223823	6.6e-09	TRUE
		rs7200852	A	C	A	C	-0.0244283	-0.0013	16	86157310	0.0343	0.9694	0.00445039	4e-08	TRUE
		rs74247887	T	C	T	C	0.037132	0.0583	15	26213103	0.0381	0.1261	0.00588066	2.7e-10	TRUE
		rs74805019	C	G	C	G	-0.0307133	0.0011	15	53081859	0.0191	0.9528	0.00548224	2.1e-08	TRUE
		rs9640029	T	C	T	C	-0.0138024	0.0032	7	6685123	0.0088	0.7147	0.00197383	2.7e-12	TRUE
Nitrogen oxides	Acute upper respiratory infections	rs1217106	G	A	G	A	0.0145574	0.0023	8	64567670	0.0112	0.8382	0.00251872	7.5e-09	TRUE
		rs12203592	T	C	T	C	0.01937	-0.001	6	396321	0.0261	0.9684	0.00245674	3.2e-15	TRUE
		rs1318845	C	T	C	T	-0.0141726	-0.0002	4	153001662	0.0105	0.9859	0.00259612	4.8e-08	TRUE
		rs6749467	A	G	A	G	-0.0116612	-0.0027	2	343517	0.0089	0.7611	0.00209584	2.6e-08	TRUE
		rs72808024	C	A	C	A	-0.0170289	0.011	5	164479164	0.0128	0.3905	0.00290612	4.6e-09	TRUE
		rs7514956	C	A	C	A	-0.0146107	0.0084	1	74019696	0.0107	0.4327	0.00265248	3.6e-08	TRUE
		rs77255816	T	C	T	C	0.0299054	-0.0283	6	20833602	0.0456	0.5348	0.00547093	4.6e-08	TRUE
Nitrogen dioxide	Acute upper respiratory infections	rs10983735	A	G	A	G	0.0163113	0.0124	9	120416066	0.0146	0.3938	0.00280286	5.9e-09	TRUE
		rs12203592	T	C	T	C	0.0159413	0.001	6	396321	0.0261	0.9684	0.002408	3.6e-11	TRUE
		rs34623735	T	C	T	C	0.0127201	0.0013	10	129281256	0.0099	0.899	0.00215704	3.7e-09	TRUE
		rs7225402	C	T	C	T	-0.0248919	-0.0324	17	63379906	0.0188	0.0845006	0.0043153	8e-09	TRUE
		rs77205736	T	C	T	C	0.0154062	0.0265	8	10153460	0.0129	0.0398896	0.00226879	1.1e-11	TRUE
PM 2.5	Intestinal infections	rs114708313	T	A	T	A	0.024558	0.0129	6	31329004	0.052	0.804	0.00447797	4.2e-08	TRUE
		rs12203592	T	C	T	C	0.0216661	-0.0795	6	396321	0.082	0.3327	0.00259111	6.2e-17	TRUE
		rs1372504	A	G	A	G	0.0122914	-0.0211	5	103749428	0.0292	0.4702	0.00221931	3.1e-08	TRUE
		rs1537371	A	C	A	C	0.0123705	-0.0557	9	22099568	0.0279	0.0459896	0.00214859	8.5e-09	TRUE
		rs6749467	A	G	A	G	-0.0123919	0.0451	2	343517	0.0282	0.1094	0.00218282	1.4e-08	TRUE
		rs72642437	T	C	T	C	0.113396	-0.0168	18	45920421	0.0576	0.770801	0.019135	3.1e-09	TRUE
		rs77205736	T	C	T	C	0.0135219	0.1208	8	10153460	0.0404	0.00277	0.00241312	2.1e-08	TRUE
		rs77255816	T	C	T	C	0.0313937	0.0626	6	20833602	0.1431	0.661899	0.00572778	4.2e-08	TRUE
PM 2.5-10	Intestinal infections	rs10152521	C	T	C	T	0.114394	0.0171	15	40386911	0.059	0.771699	0.0234312	1e-06	TRUE
		rs111308789	A	T	A	T	-0.0219385	-0.0138	7	13421408	0.0619	0.8232	0.00472875	3.5e-06	TRUE
		rs1157546	C	T	C	T	-0.0246035	-0.0606	8	18777006	0.0709	0.3929	0.00490067	5.2e-07	TRUE
		rs11621531	A	G	A	G	-0.0231281	0.038	14	103577789	0.0707	0.5911	0.00448732	2.5e-07	TRUE
		rs116259145	A	C	A	C	0.0301641	-0.0894	5	3279667	0.0786	0.2552	0.00618506	1.1e-06	TRUE
		rs116816317	A	G	A	G	0.0376491	-0.2303	4	133858337	0.1382	0.0956996	0.00796504	2.3e-06	TRUE
		rs117125329	G	C	G	C	0.0551672	0.298	19	53268990	0.1387	0.0316701	0.0119924	4.2e-06	TRUE
		rs117389221	C	T	C	T	-0.0402216	0.1401	9	133798921	0.1079	0.1938	0.00850122	2.2e-06	TRUE
		rs118101191	T	G	T	G	0.0597911	0.2171	7	111672596	0.2437	0.373	0.0110633	6.5e-08	TRUE
		rs12462492	T	G	T	G	-0.0123914	0.0238	19	22710669	0.0298	0.4242	0.00249623	6.9e-07	TRUE
		rs13125748	T	G	T	G	-0.0429378	0.0039	4	178069165	0.032	0.9025	0.00915495	2.7e-06	TRUE
		rs13125748	A	C	A	C	0.0114526	0.0039	4	178069165	0.032	0.9025	0.0025016	4.7e-06	TRUE
		rs1706918	A	G	A	G	0.018349	0.0376	7	105272307	0.0516	0.4657	0.00367669	6e-07	TRUE
		rs17675316	G	A	G	A	0.0369053	0.0694	7	35316123	0.0868	0.4242	0.00788044	2.8e-06	TRUE
		rs57048268	C	A	C	A	-0.0110199	0.0233	7	151623218	0.0339	0.492	0.00236534	3.2e-06	TRUE
		rs605027	T	C	T	C	-0.0113937	-0.0188	12	72900322	0.0306	0.54	0.00245355	3.4e-06	TRUE
		rs62079137	C	T	C	T	-0.0173504	-0.0087	17	76358269	0.051	0.8646	0.00374272	3.6e-06	TRUE
		rs71323440	T	C	T	C	0.0162929	-0.103	3	116072052	0.0518	0.0466498	0.00340779	1.7e-06	TRUE
		rs76170056	A	C	A	C	0.0165077	0.1197	1	3592598	0.0519	0.0210902	0.003462	1.9e-06	TRUE
		rs78060907	A	C	A	C	-0.0380539	-0.0176	5	37945741	0.1429	0.9021	0.00769756	7.7e-07	TRUE
		rs8006373	A	T	A	T	-0.0175837	-0.0074	14	57123141	0.041	0.8575	0.00377824	3.3e-06	TRUE
		rs8051340	G	C	G	C	0.0160734	0.011	16	11041413	0.0435	0.8008	0.00332586	1.3e-06	TRUE
		rs9497937	A	C	A	C	-0.0127713	0.0021	6	148423453	0.031	0.9452	0.00257727	7.2e-07	TRUE
PM 10	Intestinal infections	rs10498638	C	T	C	T	0.0140135	-0.0138	14	93934435	0.0363	0.702901	0.00253691	3.3e-08	TRUE
		rs114789974	A	C	A	C	-0.0552064	-0.0445	2	19498078	0.108	0.6799	0.00963471	1e-08	TRUE
		rs13084230	T	C	T	C	-0.013562	0.0266	3	164348898	0.0308	0.3887	0.00245992	3.5e-08	TRUE
		rs13122455	T	C	T	C	-0.0140039	0.0443	4	152891564	0.0336	0.188	0.0024643	1.3e-08	TRUE
		rs140295641	A	T	A	T	-0.0351352	0.0142	7	145875282	0.1703	0.9337	0.00617205	1.3e-08	TRUE
		rs142169179	A	G	A	G	0.040185	0.008	5	120443527	0.1251	0.9489	0.0073403	4.4e-08	TRUE
		rs147895162	C	T	C	T	-0.0447597	0.1403	11	83717507	0.1022	0.1698	0.00810727	3.4e-08	TRUE
		rs182549	T	C	T	C	-0.0124233	-0.054	2	136616754	0.0283	0.0564898	0.00221854	2.1e-08	TRUE
		rs2004679	C	T	C	T	0.0119145	0.1038	8	10135193	0.0381	0.00641195	0.00213821	2.5e-08	TRUE
		rs2248162	C	T	C	T	0.0118186	0.0055	6	29915061	0.0301	0.8547	0.00204712	7.8e-09	TRUE
		rs4788565	A	G	A	G	-0.0219191	0.0057	16	71892471	0.0437	0.8966	0.00399449	4.1e-08	TRUE
		rs4833095	C	T	C	T	0.0251105	0.087	4	38799710	0.0409	0.0336202	0.00240554	1.7e-25	TRUE
		rs56084453	G	A	G	A	0.014935	-0.0249	3	44762830	0.033	0.4518	0.00241164	5.9e-10	TRUE
		rs60304336	T	G	T	G	0.0279318	0.181	19	22794150	0.1011	0.0733398	0.00502954	2.8e-08	TRUE
		rs61620752	G	T	G	T	0.0160687	-0.0271	8	127488751	0.0363	0.4555	0.00276719	6.4e-09	TRUE
		rs61875074	C	A	C	A	0.0222662	-0.028	10	122622906	0.0456	0.539699	0.00384125	6.8e-09	TRUE
		rs62370429	C	T	C	T	-0.0261606	-0.0365	5	101484521	0.0598	0.5416	0.0043481	1.8e-09	TRUE
		rs6793835	A	G	A	G	-0.0129858	0.0577	3	135819934	0.0341	0.0908406	0.00223823	6.6e-09	TRUE
		rs7200852	A	C	A	C	-0.0244283	-0.1148	16	86157310	0.1069	0.2829	0.00445039	4e-08	TRUE
		rs74247887	T	C	T	C	0.037132	-0.0735	15	26213103	0.1186	0.5353	0.00588066	2.7e-10	TRUE
		rs74805019	C	G	C	G	-0.0307133	0.0576	15	53081859	0.0604	0.3403	0.00548224	2.1e-08	TRUE
		rs9640029	T	C	T	C	-0.0138024	0.0382	7	6685123	0.0277	0.1681	0.00197383	2.7e-12	TRUE
Nitrogen oxides	Intestinal infections	rs1217106	G	A	G	A	0.0145574	-0.0351	8	64567670	0.0353	0.3206	0.00251872	7.5e-09	TRUE
		rs12203592	T	C	T	C	0.01937	-0.0795	6	396321	0.082	0.3327	0.00245674	3.2e-15	TRUE
		rs1318845	C	T	C	T	-0.0141726	0.0172	4	153001662	0.0332	0.6046	0.00259612	4.8e-08	TRUE
		rs6749467	A	G	A	G	-0.0116612	0.0451	2	343517	0.0282	0.1094	0.00209584	2.6e-08	TRUE
		rs72808024	C	A	C	A	-0.0170289	-0.0465	5	164479164	0.0405	0.2509	0.00290612	4.6e-09	TRUE
		rs7514956	C	A	C	A	-0.0146107	0	1	74019696	0.0339	0.9997	0.00265248	3.6e-08	TRUE
		rs77205736	T	C	T	C	0.0132649	0.1208	8	10153460	0.0404	0.00277	0.00231459	1e-08	TRUE
		rs77255816	T	C	T	C	0.0299054	0.0626	6	20833602	0.1431	0.661899	0.00547093	4.6e-08	TRUE
Nitrogen dioxide	Intestinal infections	rs10983735	A	G	A	G	0.0163113	-0.0524	9	120416066	0.0461	0.2557	0.00280286	5.9e-09	TRUE
		rs12203592	T	C	T	C	0.0159413	-0.0795	6	396321	0.082	0.3327	0.002408	3.6e-11	TRUE
		rs34623735	T	C	T	C	0.0127201	-0.0149	10	129281256	0.0314	0.6343	0.00215704	3.7e-09	TRUE
		rs7225402	C	T	C	T	-0.0248919	-0.0488	17	63379906	0.0592	0.41	0.0043153	8e-09	TRUE
		rs77205736	T	C	T	C	0.0154062	0.1208	8	10153460	0.0404	0.00277	0.00226879	1.1e-11	TRUE

## Sheet: ST2
Supplementary table 2. SNPs associated with confounder risks.
Exposures	Outcomes	SNPs	Confounders
PM2.5	Bacterial pneumonia	rs1372504	asthma
		rs114708313	Asthma
		rs77205736	BMI
PM2.5-10	Bacterial pneumonia	NA	NA
PM10	Bacterial pneumonia	rs56084453	BMI
		rs4833095	Asthma
Nitrogen oxides	Bacterial pneumonia	rs77205736	BMI
Nitrogen dioxide	Bacterial pneumonia	rs77205736	BMI
PM2.5	Acute upper respiratory infections	rs1372504	asthma
		rs114708313	Asthma
		rs77205736	BMI
PM2.5-10	Acute upper respiratory infections	NA	NA
		rs56084453	BMI
PM10	Acute upper respiratory infections	rs4833095	Asthma
Nitrogen dioxide	Acute upper respiratory infections	rs77205736	BMI
Nitrogen oxides	Acute upper respiratory infections	rs77205736	BMI
PM2.5	Intestinal infections	NA	NA
PM2.5-10	Intestinal infections	NA	NA
PM10	Intestinal infections	NA	NA
Nitrogen oxides	Intestinal infections	NA	NA
Nitrogen dioxide	Intestinal infections	NA	NA
PM2.5	Corona Virus Disease 2019	rs77205736	BMI
PM21	Corona Virus Disease 2019	NA
PM10	Corona Virus Disease 2019	rs13122455	BMI
		rs182549	BMI
Nitrogen oxides	Corona Virus Disease 2019	rs77205736	BMI
Nitrogen dioxide	Corona Virus Disease 2019	rs77205736	BMI

## Sheet: ST3
Supplementary Table 3. The association between air pollution and Infections
Exposure	Outcome		MR
		nSNP	Methods	Beta	OR (95%CI)	P-value
PM2.5	COVID-19	6	IVW(re)	1.273	3.572(1.211,5.213)	0.021
		6	IVW(fe)	1.273	3.573(1.218,5.288)	0.021
		6	MR-PRESSO	0.986	2.680(1.132,6.350)	0.037
		6	Weighted median	1.302	3.677(0.954,6.597)	0.058
		6	MR-Egger	0.432	2.706(0.701,4.622)	0.186
PM2.5-10	COVID-19	21	IVW(re)	1.078	2.939(1.350,6.398)	0.007
		21	IVW(fe)	1.078	2.940(1.385,6.239)	0.005
		21	MR-PRESSO	1.078	2.938(1.350,6.399)	0.013
		21	Weighted median	0.819	2.269(0.697,7.387)	0.173
		21	MR-Egger	0.804	2.233(0.456,5.776)	0.333
PM10	COVID-19	20	IVW(re)	-0.059	0.942(0.417,2.129)	0.886
		20	IVW(fe)	-0.06	1.943(0.456,3.447)	0.873
		20	MR-Egger	0.597	1.816(0.202,2.264)	0.6
		20	MR-PRESSO	-0.059	0.943(0.417,2.131)	0.888
		20	Weighted median	0.229	1.257(0.435,3.625)	0.672
Nitrogen oxides	COVID-19	7	IVW(re)	0.641	1.898(1.464,2.311)	0.011
		7	IVW(fe)	0.641	1.898(1.318,2.472)	0.01
		7	MR-Egger	0.851	2.342(0.739,2.673)	0.339
		7	MR-PRESSO	0.641	1.898(1.034,3.485)	0.002
		7	Weighted median	0.702	2.342(1.175,3.502)	0.036
Nitrogen dioxide	COVID-19	4	IVW(re)	0.49	1.633(0.323,8.248)	0.553
		4	IVW(fe)	0.49	1.633(0.323,2.849)	0.553
		4	MR-Egger	0.411	1.508(0.965,2.031)	0.921
		4	MR-PRESSO	0.49	1.632(0.344,2.991)	0.393
		4	Weighted median	0.242	1.273(0.205,7.888)	0.795
PM2.5	Bacterial pneumonia	6	IVW(re)	0.542	1.720(1.008,2.937)	0.046
		6	IVW(fe)	0.542	1.720(1.007,2.937)	0.047
		6	MR-Egger	0.329	1.389(0.693,2.781)	0.406
		6	MR-PRESSO	0.49	1.632(1.010,2.237)	0.039
		6	Weighted median	0.455	1.576(0.867,2.863)	0.136
PM2.5-10	Bacterial pneumonia	21	IVW(re)	0.642	1.899(1.228,2.938)	0.004
		21	IVW(fe)	0.561	1.752(1.111,2.767)	0.016
		21	MR-Egger	0.396	1.486(0.775,2.849)	0.248
		20	MR-PRESSO	0.543	1.721(1.042,0.843)	0.027
		21	Weighted median	0.466	1.594(0.824,3.084)	0.166
PM10	Bacterial pneumonia	17	IVW(re)	0.741	1.097(1.045,2.147)	0.037
		17	IVW(fe)	0.741	2.097(1.045,4.208)	0.037
		17	MR-Egger	0.258	1.295(0.242,6.930)	0.767
		17	MR-PRESSO	0.387	1.473(0.694,3.125)	0.327
		17	Weighted median	0.403	1.450(0.581,3.854)	0.404
Nitrogen oxides	Bacterial pneumonia	7	IVW(re)	1.362	3.907(2.224,5.611)	0.023
		7	IVW(fe)	1.362	3.907(1.209,5.987)	0.023
		7	MR-Egger	-2.61	0.073(0.000,1.126)	0.491
		7	MR-PRESSO	1.362	3.904(3.540,4.306)	0.048
		7	Weighted median	1.441	4.225(1.156,7.326)	0.012
Nitrogen dioxide	Bacterial pneumonia	5	IVW(re)	0.936	2.551(0.595,4.587)	0.208
		5	IVW(fe)	0.936	2.551(0.957,4.587)	0.208
		5	MR-Egger	0.643	1.902(0.273,3.765)	0.858
		5	MR-PRESSO	0.937	2.552(0,963,5.579)	0.079
		5	Weighted median	0.571	1.771(0.911,2.875)	0.518
PM2.5	Acute upper respiratory infections	5	IVW(re)	-0.04	0.964(0.719,1.291)	0.805
		5	IVW(fe)	-0.04	0.964(0.719,1.291)	0.805
		5	MR-Egger	-0.067	0.936(0.647,1.354)	0.748
		5	MR-PRESSO	-0.037	0.963(0.870,1.067)	0.52
		5	Weighted median	-0.037	0.963(0.703,1.320)	0.816
PM2.5-10	Acute upper respiratory infections	23	IVW(re)	0.048	1.050(0.846,1.303)	0.659
		23	IVW(fe)	0.048	1.050(0.847,1.303)	0.659
		23	MR-Egger	0.106	1.115(0.810,1.535)	0.528
		23	MR-PRESSO	0.049	1.049(0.849,1/297)	0.758
		23	Weighted median	0.109	1.112(0.804,1.537)	0.504
PM10	Acute upper respiratory infections	22	IVW(re)	0.247	1.280(0.867,1.890)	0.214
		22	IVW(fe)	0.247	1.280(0.935,1.754)	0.124
		22	MR-Egger	0.87	2.385(0.866,6.571)	0.108
		22	MR-PRESSO	0.247	1.280(0.868,1.887)	0.228
		22	Weighted median	0.29	1.337(0.836,2.135)	0.225
Nitrogen dioxide	Acute upper respiratory infections	5	IVW(re)	0.912	2.486(1.149,5.378)	0.021
		5	IVW(fe)	0.912	2.482(1.149,5.378)	0.021
		5	MR-Egger	0.502	1.652(0.390,6.990)	0.245
		5	MR-PRESSO	0.112	1.105(0.595,2.053)	0.044
		5	Weighted median	0.931	2.537(0.933,6.894)	0.068
Nitrogen oxides	Acute upper respiratory infections	7	IVW(re)	-0.2	0.819(0.439,1.530)	0.532
		7	IVW(fe)	-0.199	0.819(0.439,1.530)	0.532
		7	MR-Egger	-1.751	0.173(0.004,6.625)	0.389
		7	MR-PRESSO	-0.159	0.820(0.601,1.117)	0.256
		7	Weighted median	-0.017	0.983(0.449,2.149)	0.965
PM2.5	Intestinal infections	8	IVW(re)	-0.308	0.735(0.186,2.901)	0.66
		8	IVW(fe)	-0.308	0.735(0.303,1.782)	0.495
		8	MR-Egger	0.077	1.080(0.166,7.015)	0.938
		8	MR-PRESSO	-0.308	0.812(0.186,2.897)	0.673
		8	Weighted median	-0.241	0.786(0.276,2.233)	0.651
PM2.5-10	Intestinal infections	23	IVW(re)	0.116	1.123(0.547,2.304)	0.751
		23	IVW(fe)	0.116	1.123(0.567,2.225)	0.739
		23	MR-Egger	0.214	1.239(0.411,3.735)	0.707
		23	MR-PRESSO	0.116	1.122(0.548,2.301)	0.754
		23	Weighted median	0.123	1.131(0.494,2.588)	0.773
PM10	Intestinal infections	22	IVW(re)	-0.112	0.893(0.260,3.078)	0.859
		22	IVW(fe)	-0.112	0.894(0.331,2.412)	0.825
		22	MR-Egger	0.182	1.199(0.042,2.330)	0.916
		22	MR-PRESSO	-0.112	0.898(0.260,3.072)	0.861
		22	Weighted median	-1.093	0.335(0.078,1.439)	0.142
Nitrogen oxides	Intestinal infections	8	IVW(re)	0.031	1.031(0.007,2.054)	0.982
		8	IVW(fe)	0.032	1.032(0.158,1.980)	0.974
		8	MR-Egger	0.443	1.043(0.264,9.160)	0.982
		7	MR-PRESSO	-0.952	0.386(0.059,2.464)	0.351
		8	Weighted median	-0.863	0.422(0.029,6.084)	0.526
Nitrogen dioxide	Intestinal infections	5	IVW(re)	1.084	2.957(0.849,5.994)	0.603
		5	IVW(fe)	1.084	2.957(0.743,5.011)	0.382
		5	MR-Egger	-0.783	0.455(0.003,5.187)	0.761
		5	MR-PRESSO	1.084	2.956(0.549.6.718)	0.63
		5	Weighted median	0.108	1.115(0.044,2.826)	0.947

## Sheet: ST4
Supplementary Table 4. The association between air pollution and Corona Virus Disease 2019
Exposure	Outcome		MR
		nSNP	Methods	Beta	OR (95%CI)	P-value
PM2.5	COVID-19	8	IVW(re)	0.991	2.694(1.810-4.010)	0.035
		8	IVW(fe)	0.991	2.694(1.810-4.010)	0.035
		8	MR-PRESSO	0.102	1.107(0.428-2.865)	0.839
		8	Weighted median	0.512	1.669(0.554-5.030)	0.32
		8	MR-Egger	0.311	1.365(0.491-3.807)	0.77
PM2.5-10	COVID-19	25	IVW(re)	1.071	2.918(1.892-4.500)	0.006
		25	IVW(fe)	1.071	2.918(1.892-4.500)	0.006
		25	MR-PRESSO	0.332	1.394(0.539-3.606)	0.457
		25	Weighted median	0.715	2.044(0.838-4.987)	0.833
		25	MR-Egger	0.771	2.162(0.958-4.876)	0.739
Nitrogen oxides	COVID-19	8	IVW(re)	0.546	1.726(1.351-2.206)	0.34
		8	IVW(fe)	0.546	1.726(1.351-2.206)	0.34
		8	MR-PRESSO	0.527	1.694(0.553-5.187)	0.371
		8	Weighted median	0.312	1.367(0.367-5.094)	0.642
		8	MR-Egger	3.873	1.523(-0.117,3.164)	0.153

## Sheet: ST6
Supplementary table 5. The heterogeneity and pleiotropy test between the exposures and outcomes of this MR
Exposure	Outcome	Heterogeneity				Pleiotropy
		Method	Cochran’s Q	I2(%)	P-value	Egger-intercept(95%CI)	P-value
PM2.5	Bacterial pneumonia	IVW	4.945	19.11	0.423	0.013(-0.007,0.037)	0.395
PM2.5-10	Bacterial pneumonia	IVW	22.245	10.01	0.327	0.010(-0.010, 0.030)	0.331
PM10	Bacterial pneumonia	IVW	14.192	12.8	0.584	0.010(-0.01,0.031)	0.545
Nitrogen oxides	Bacterial pneumonia	IVW	5.083	18.11	0.533	0.059(-0.050,0.0.161)	0.303
Nitrogen dioxide	Bacterial pneumonia	IVW	1.156	19.29	0.885	0.005(-0.095,0.105)	0.932
PM2.5	Acute upper respiratory infections	IVW	0.491	87.7	0.943	0.002(-0.012,0.016)	0.813
PM2.5-10	Acute upper respiratory infections	IVW	21.203	3.76	0.508	-0.002(-0.012,0.098)	0.646
PM10	Acute upper respiratory infections	IVW	32.211	35.02	0.056	-0.012(0.008,-0.032)	0.208
Nitrogen dioxide	Acute upper respiratory infections	IVW	2.578	36.55	0.631	0.026(0.028,0.08)	0.416
Nitrogen oxides	Acute upper respiratory infections	IVW	1.486	75.23	0.961	0.023(-0.031,0.077)	0.435
PM2.5	Intestinal infections	IVW	16.819	94.05	0.018	-0.018(-0.076,0.040)	0.552
PM2.5-10	Intestinal infections	IVW	24.314	9.52	0.331	-0.003(-0.033,0.027)	0.817
PM10	Intestinal infections	IVW	32.576	35.53	0.051	-0.006(-0.066,0.054)	0.854
Nitrogen oxides	Intestinal infections	IVW	15.204	53.95	0.033	-0.064(-0.324,0.104)	0.638
Nitrogen dioxide	Intestinal infections	IVW	11.314	64.6	0.023	-0.050(-0.370,0.270)	0.786
PM2.5	Corona Virus Disease 2019	IVW	1.151	76.98	0.949	-0.007(-0.047,0.033)	0.747
PM21	Corona Virus Disease 2019	IVW	21.358	6.36	0.376	0.005(0.025,0.035)	0.699
PM10	Corona Virus Disease 2019	IVW	23.954	20.68	0.197	-0.013(-0.053,0.027)	0.534
Nitrogen oxides	Corona Virus Disease 2019	IVW	1.459	75.68	0.962	-0.020(-0.10,0.060)	0.663
Nitrogen dioxide	Corona Virus Disease 2019	IVW	1.068	64.4	0.785	0.001(-0.090，0.011)	0.984

## Sheet: ST5
Supplementary Table 5. The Heterogeneity and pleiotropy analysis of air pollution and Corona Virus Disease 2019
Exposure	Outcome	Heterogeneity			Pleiotropy
		Method	Cochran’s Q	P-value	Egger-intercept(95%CI)	P-value
PM2.5	COVID-19	IVW	9.608	0.142	1.015(0.960-1.072)	0.626
PM2.5-10	COVID-19	IVW	1.254	0.917	1.018(0.912-1.137)	0.785
Nitrogen oxides	COVID-19	IVW	1.609	0.952	0.970(0.852-1.104)	0.662
